# Supplementary material for: Identifying Circulating MicroRNA in Kawasaki Disease by Next-Generation Sequencing Approach
Source: Curr Issues Mol Biol. 2021 Jun 25;43(2):485–500. doi: 10.3390/cimb43020037 (PMC8929010; doi:10.3390/cimb43020037)
Supplement: Supplementary file 1 [file cimb-43-00037-s001.zip]

Archive with 1 entries (1 files):
- cimb-1227565-supplementary.pdf
